# Supplementary material for: Intravital imaging technology guides FAK-mediated priming in pancreatic cancer precision medicine according to Merlin status
Source: Sci Adv. 2021 Sep 29;7(40):eabh0363. doi: 10.1126/sciadv.abh0363 (PMC8480933; doi:10.1126/sciadv.abh0363)
Supplement: Supplementary file 2 — Movies S1 to S6 [file sciadv.abh0363_movies_s1_to_s6.zip]

Archive with 6 entries (6 files):
- sciadv.abh0363_Movie_S1.mov
- sciadv.abh0363_Movie_S2.mov
- sciadv.abh0363_Movie_S3.mov
- sciadv.abh0363_Movie_S4.mov
- sciadv.abh0363_Movie_S5.mp4
- sciadv.abh0363_Movie_S6.mp4
